# Supplementary material for: 25-Hydroxy- and 1α,25-Dihydroxycholecalciferol Have Greater Potencies than 25-Hydroxy- and 1α,25-Dihydroxyergocalciferol in Modulating Cultured Human and Mouse Osteoblast Activities
Source: PLoS One. 2016 Nov 28;11(11):e0165462. doi: 10.1371/journal.pone.0165462 (PMC5125576; doi:10.1371/journal.pone.0165462)
Supplement: S1 File — The raw data, based on which Figs 1–5 have been drawn, have been presented in Tabs 1–5 of the file, respectively. (XLS) [file pone.0165462.s001.xls]

## Sheet: Fig 1
Fig 1. Comparative effects of 25(OH)D2, 25(OH)D3, 1,25(OH)2D2 and 1,25(OH)2D3 on cell numbers.
	FIGURE 1A hBMSC	Vehicle	25(OH)D2 50nM	25(OH)D3 50nM	25(OH)D2 100nM	25(OH)D3 100nM	25(OH)D2 200nM	25(OH)D3 200nM	25(OH)D2 500nM	25(OH)D3 500nM	25(OH)D2 1000nM	25(OH)D3 1000nM
		100	99.8484	82.8574	92.773	106.924	94.9654	76.2304	78.2733	60.3854	82.7578	71.5467
		100	101.244	80.9142	91.2782	106.077	96.3107	76.6789	76.7785	61.0332	83.4055	71.2975
		100	100.098	79.5688	91.2782	88.0893	95.5633	77.227	79.2699	62.229	83.9038	72.6429
		100	101.144	80.9142	94.7163	86.9432	97.7059	75.782	84.4519	61.1826	84.6014	60.8338
		100	102.141	81.0636	94.1682	86.6443	97.5564	75.4332	86.4948	59.7377	85.5979	62.8768
		100	101.144	78.8713	95.8124	81.0636	96.1114	76.7785	86.445	61.2325	85.2491	63.0262
		100	104.034	145.739	98.3038	81.5619	96.3606	74.7854	85.3488	82.7578	82.409
		100	104.582	145.291	97.3571	79.1204	97.0083	75.9315	83.555	68.0588	82.409
		100	103.785	144.743	98.1045		94.8159	75.9315	84.1529	66.3148	82.9571
		100	94.9654	79.6187	98.0547		95.1647	69.9522	75.5328	68.9058	81.9605
		100	94.4671	77.227	96.7093		96.2609	68.9058	77.9245		82.5086
		100	93.3211	78.4726	96.3606		95.8623	71.5965	77.3764		83.256
							82.333
	Mean	100	100.064	96.2733	95.4097	89.5529	95.0784	74.6027	81.3003	65.1838	83.418	67.0373
	SD	0	3.82441	29.574	2.56364	10.9346	3.93468	2.81787	4.1207	7.01196	1.18335	5.32518
	N	12	12	12	12	8	12	12	12	10	12	6
	SEM	0	1.10401	8.53729	0.740058	3.86598	1.13584	0.813449	1.18954	2.21738	0.341604	2.174
	FIGURE 1B hBMSC	Vehicle	1,25(OH)2D2 50pM	1,25(OH)2D3 50pM	1,25(OH)2D2 100pM	1,25(OH)2D3 100pM	1,25(OH)2D2 200pM	1,25(OH)2D3 200pM	1,25(OH)2D2 500pM	1,25(OH)2D3 500pM	1,25(OH)2D2 1000pM	1,25(OH)2D3 1000pM
		100	106.947	94.6412	94.8641	99.0591	103.105	95.3999	83.9382	87.2452	83.3101	71.4805
		100	92.6286	94.3156	87.8999	95.3679	86.5786	87.4659	78.4423	85.7857	79.3103	79.4907
		100	86.5831	92.7706	98.6834	90.4047	84.326	83.538	81.6301	79.9	81.9963	72.0779
		100	100.367	107.335		87.6623	94.9173	84.2424	87.2627	77.4459	84.402	79.7722
		100	90.3822			93.8041	91.2454	94.0319	97.2873	82.0501	95.33
	Mean	100	95.3816	97.2656	93.8158	93.2596	92.0345	88.9356	85.7121	82.4854	84.8698	75.7053
	SD	0	8.19445	6.7623	5.46766	4.41176	7.42764	5.50181	7.22927	4.0564	6.14881	4.54151
	N	5	5	4	3	5	5	5	5	4	5	4
	SEM	0	3.66467	3.38115	3.15675	1.973	3.32174	2.46048	3.23303	2.0282	2.74983	2.27075
	FIGURE 1C 2T3	Vehicle	25(OH)D2 50nM	25(OH)D3 50nM	25(OH)D2 100nM	25(OH)D3 100nM	25(OH)D2 200nM	25(OH)D3 200nM	25(OH)D2 500nM	25(OH)D3 500nM	25(OH)D2 1000nM	25(OH)D3 1000nM
		100	83.8235	94.6015	83.6486	92.6165	83.8716	94.5491	91.3794	75.0618	89.1089	61.75
		100	99.573	98.3443	95.9876	97.378	90.1985	95.3842	87.6415	67.5975	67.2098	63.1194
		100	99.3368	98.012	94.2823	97.5485	94.1249	94.8988	74.9445	53.1433	75.526	32.6855
		100	104.195	96.7309	92.5115	99.6998	95.2793	97.7147	84.1573	56.2961	77.4439	53.4648
		100	93.9981	97.4086	96.556	97.308	92.5509	97.2381	91.3794	75.0618	89.1089	61.75
		100	99.6385	92.083	97.4655	98.0557	91.7813	98.2525	87.6415	67.5975	67.2098	63.1194
		100	99.7741	97.2293	99.0614	98.1038	93.95	97.0545	74.9445	53.1433	75.526	32.6855
		100	96.6172	97.2119	96.8315	98.7816	94.2867	95.3011	84.1573	56.2961	77.4439	53.4648
		100	99.2756	96.5473	97.5354	87.1825	97.9858	99.9096
		100	101.799	86.2264	97.618	88.6663	89.2728	92.303
		100	90.4698	81.8415	96.2904	92.0806	81.3496	73.4385
		100	96.063	85.9589	92.5812	72.2262	104.21	74.3984
		100	90.254	77.121	88.3966		94.9304	82.147
	Mean	100	96.5244	92.2551	94.5205	93.304	92.5994	91.7376	84.5307	63.0247	77.3221	52.7549
	SD	0	5.59443	7.09198	4.3426	7.81838	5.7999	9.01469	6.51626	9.39175	8.35684	13.0013
	N	13	13	13	13	12	13	13	8	8	8	8
	SEM	0	1.55162	1.96696	1.20442	2.25697	1.6086	2.50022	2.30385	3.32049	2.95459	4.59666
	FIGURE 1D 2T3	Vehicle	1,25(OH)2D2 50pM	1,25(OH)2D3 50	1,25(OH)2D2 100pM	1,25(OH)2D3 100pM	1,25(OH)2D2 200pM	1,25(OH)2D3 200pM	1,25(OH)2D2 500pM	1,25(OH)2D3 500pM	1,25(OH)2D2 1000pM	1,25(OH)2D3 1000pM
		100	84.0946	94.6459	110.961	102.418	101.471	80.3402	78.9467	53.2307	83.7834	51.5131
		100	91.9302	92.1164	109.166	99.9642	124.691	89.5033	102.331	69.3754	90.2543	64.0672
		100	100.644	93.707	110.424	101.528	142.231	90.7293	113.626	82.9266	88.3911	69.8388
		100	100.96	94.3303	108.047	99.6882	146.605	95	100.912	76.1103	99.333
		100	100.895	95.0183	108.721	100.225		97	70.8446	53.2307
		100	104.347	97.3779	111.543	99.1207		99	92.0838	69.3754
		100	105.42	94.7876	112.924	99.4428			113.626	82.9266
		100	100.166	98.1549	110.853	100.24			144.616
		100	103.238	100.875	110.669	93.9676
		100			109.32	92.0045
		100			111.697	92.8633
		100			108.2	92.2192
		100			112.341	91.161
		100			106.881	92.3419
		100			106.498	91.4831
		100			102.74	91.7898
		100			103.798	97
		100			103.875	100
		100			103.706
		100			107.126
		100			106.59
		100			100.333
	Mean	100	99.0773	95.6681	108.019	96.5254	128.749	91.9288	102.123	69.5965	90.4405	61.8064
	SD	0	6.81325	2.66245	3.107	4.12795	20.5035	6.73451	22.9536	12.4739	6.52249	9.36975
	N	22	9	9	22	18	4	6	8	7	4	3
	SEM	0	2.27108	0.887485	0.662415	0.972967	10.2518	2.74935	8.11532	4.71468	3.26124	5.40962

## Sheet: Fig 2
Fig 2. Comparative effects of 25(OH)D2, 25(OH)D3, 1,25(OH)2D2 and 1,25(OH)2D3 on ALP enzyme activity.
	FIGURE 2A hBMSC	Vehicle	25(OH)D2-100nM	25(OH)D3-100nM	25(OH)D2-200nM	25(OH)D3-200nM	25(OH)D2-500nM	25(OH)D3-500nM	25(OH)D2-1000nM	25(OH)D3-1000nM
		1954	1115	1228	1591	1436	6211	10170	26156	35736
		1952	1333	1278	1357	1370	11559	12502	6630	16476
		1558	1172	1201	1269	1508	11184	11774	9673	24622
		1424	1123	1676	1247	1437	17057	11971	8310	12560
		1776	1604	1152	1182	1448	10443	11702	14323	24234
		1635	1113	1241	1291	1810	7599	12205	25017	38441
		1508	1125	1213	1359	1835	6984	11140	11690	15492
		1491	1130	1189	1310	1815	6474	19068	8206	15688
		1756	1439	1281	1210	1602	6721	15652	17261	25044
		1669	1226	1256	1241	1670	7435	11604	8980	23565
		1689	1187	1436	1326	1718	7609	9970	10539	19704
		1695	1145	1484	1552	1718	6900	10036	10663	17254
		2067	1689	1773	2100	2053	9022	25738	8578	12716
		2202	1742	1663	2182	2034	9419	22720	9136	14267
		1697	1752	2094	2117	2060	11123	20041	12943	27142
		1636	1807	1684	2271	2103	12572	12352	29477	34651
		2022	1623	1938	2196	2241	13128	30264	10073	12386
		1718	1677	1895	2259	2286	12565	19912	17051	21447
		1717	1679	2054	2244	2281	15047	13457	38181	17209
		1555	1787	1955	2306	2329	27372	14286	13947	47847
		1750	1865	2401	2219	2612	10599	9562	13051	20724
		1649	1829	2303	2224	2585	10444	8888	13045	30224
		1697	1821	2464	2332	2587	11016	10421	12850	33399
		1644	1867	2423	2334	2652	13340	9001	12414	19253
		1992					10400
		1640					10395
		1614					10525
		1618					10687
		1515					10320
		1719					10618
		1816					10862
		1815					10009
		1844					8383
		1837					8356
		1846					8269
		1857					8273
	Mean	1738.17	1493.75	1678.42	1779.96	1966.25	10525.6	14351.5	14508.1	23336.7
	SD	172.444	299.121	444.592	472.866	412.152	3769.5	5681.06	7732.31	9307.04
	N	36	24	24	24	24	36	24	24	24
	SEM	28.7407	61.0579	90.7519	96.5233	84.1302	628.249	1159.64	1578.35	1899.79
	FIGURE 2B hBMSC	Vehicle	1,25(OH)2D2- 100pM	1,25(OH)2D3-100pM	1,25(OH)2D2-200pM	1,25(OH)2D3-200pM	1,25(OH)2D2- 500pM	1,25(OH)2D3-500pM	1,25(OH)2D2-1000pM	1,25(OH)2D3-1000pM	1,25(OH)2D2-10000pM	1,25(OH)2D3-10000pM
		514.343	832.745	1344.28	1485.05	1232.63	858.945	840.041	1012.89	1910.88	4138.45	8593.48
		773.356	983.51	1302.3	1478.29	1256.27	838.25	1775.41	918.159	1951.25	5911.27	7264.16
		896.514	970.946	1313.49	1481.67	1183.2	940.69	1716.84	930.216	3419.6	5198.06	4976.65
		895.244	493.695	484.744	976.671	1076.22	1069.37	1813.21	904.381	1838.55	3792.03	4898.14
		309.555	1045.42	959.808	924.245	1500.08	1589.66	1153.71	1002.24	1568.99	2699.55	7816.61
		867.014	1182.64	992.505	928.357	1471.27	1688.72	2125.99	1000.51	1078.52	2554.02	4529.52
		858.746	1207.41	921.341	1114.51	1404.14	1734.08	1965.14	3085.86	4906.52	2582.42	3651.92
		869.376	913.929	1020.18	1138.73	1730.8	280.823	2144.43	985.1	1075.3	2704.88	3709.49
		882.368	887.558	1324.14	1099.37	1663.84	1031.21	1064.5	1064.5	1486.19	5016.06	8385.81
		1207.47	907.049	1436.12			1000.63	1881.81	2458.27	1608	3672.65	7581.46
		1588.45		1300.61			999.537	1894.17		3168.74	4593.9	10951.1
		1735.06						2469.14			3661.92	6698.29
		1719.18
		1739.72
		1135.03
		1132.34
		602.541
		422.357
		870.173
		685.975
		520.066
		497.858
		1110.08
		960.602
		994.965
		1005.27
		1676.98
		1913.52
		1028.68
		921.803
		1615.84
		1077.29
		1075.52
		788.523
		1097.49
		924.317
		1006.62
		915.744
		1462.81
		879.076
		835.96
		842.593
	Mean	1020.39	942.491	1127.23	1180.77	1390.94	1093.81	1737.03	1336.21	2182.96	3877.1	6588.06
	SD	386.513	257.661	280.984	248.324	221.901	554.605	482.018	1070.81	1174.94	2226.26	2253.33
	N	42	10	11	9	9	11	12	10	11	12	12
	SEM	59.6403	81.4794	84.7198	82.7748	73.9671	167.22	139.147	338.62	354.258	642.665	650.48
	FIGURE 2C 2T3	12 HOUR			24 HOUR
		Vehicle	25(OH)D2-100nM	25(OH)D3-100nM	Vehicle	25(OH)D2-100nM	25(OH)D3-100nM
		1709.08	2037.12	1775.38	1836.1	6769.28	6636.02
		1647.15	1950.83	1871.92	1789.11	6918.12	6315.03
		1929.7	1810.04	1744.66	1878.38	8593.37	6154.54
		1751.66	1887.25	1709.55	1986.45	6829.45	6092.81
		1778.75	1846.37	1674.45	2033.44		7000
			1914.49	1766.6	3000		7500
	Mean	1763.27	1907.68	1757.09	2087.25	7277.55	6616.4
	SD	105.468	80.462	67.6111	456.455	879.339	548.922
	N	5	6	6	6	4	6
	SEM	47.1669	32.8485	27.6021	186.347	439.669	224.096
		12 HOUR			24 HOUR
	FIGURE 2D 2T3	Vehicle	25(OH)D2-200nM	25(OH)D3-200nM	Vehicle	25(OH)D2-200nM	25(OH)D3-200nM
		1709.08	2171.45	2556.6	1836.1	10380.8	8849.06
		1647.15	2160.74	2380.15	1789.11	10340.5	8781.98
		1929.7	1984.05	2359.15	1878.38	9856.76	8493.93
		1751.66	2075.07	2401.16	1986.45	10107.6	8478.14
		1778.75	1925.15	2451.57	2033.44		9500
			2107.2	2501.98	3000		9900
			2150.03	2543.99
	Mean	1763.27	2081.96	2456.37	2087.25	10171.4	9000.52
	SD	105.468	94.6099	79.7253	456.455	241.887	575.979
	N	5	7	7	6	4	6
	SEM	47.1669	35.7592	30.1333	186.347	120.943	235.142
	FIGURE 2E 2T3	12 HOUR			24 HOUR
		Vehicle	25(OH)D2-500nM	25(OH)D3-500nM	Vehicle	25(OH)D2-500nM	25(OH)D3-500nM
		1709.08	3014.91	3355.86	1836.1	3747.28	6523.22
		1647.15	2922.43	3236.44	1789.11	3640.44	6569.49
		1929.7	2743.23	3112.25	1878.38	3497.99	6287.62
		1751.66	2824.16	3140.91	1986.45	3528.52	6195.07
		1778.75	2685.42	3284.21	2033.44	4000	7500
			2789.47	3203	3000	4100	5000
			2864.62	3523.04
			1500	2500
				2000
	Mean	1763.27	2668.03	3169.46	2087.25	3752.37	6345.9
	SD	105.468	483.007	300.191	456.455	248.814	806.347
	N	5	8	9	6	6	6
	SEM	47.1669	170.769	100.064	186.347	101.578	329.19
		12 HOUR			24 HOUR
	FIGURE 2F 2T3	Vehicle	1,25(OH)2D2- 100pM	1,25(OH)2D3-100pM	Vehicle	1,25(OH)2D2- 100pM	1,25(OH)2D3-100pM
		1709.08	12546	10191.4	1836.1	23806.4	26047.5
		1647.15	12286.5	10005.9	1789.11	23655.3	26420.1
		1929.7	12100.7	9715.38	1878.38	24103.4	25994.7
		1751.66	12114.8	9914.9	1986.45	24082.2	26322.8
		1778.75	11659	10002.4	2033.44	22000	24000
			11813.2	10594	3000
			11932.5	10425.9
			9000	11000
				12000
	Mean	1763.27	11681.6	10427.8	2087.25	23529.5	25757
	SD	105.468	1117.92	708.193	456.455	875.596	998.472
	N	5	8	9	6	5	5
	SEM	47.1669	395.243	236.064	186.347	391.578	446.53
		12 HOUR			24 HOUR
	FIGURE 2G 2T3	Vehicle	1,25(OH)2D2- 200pM	1,25(OH)2D3-200pM	Vehicle	1,25(OH)2D2- 200pM	1,25(OH)2D3-200pM
		1709.08	14038.8	10659.8	1836.1	30705	30463.4
		1647.15	14267.4	10673.3	1789.11	30366.8	30338.1
		1929.7	13850.5	10347.1	1878.38	30986.8	29811.3
		1751.66	13584.9	10407.7	1986.45	31230.2	29916.2
		1778.75	13467.2	10706.9	2033.44
			13551.2	11036.4	3000
			13631.9	10696.8
			12000	12000
			11000	13000
	Mean	1763.27	13265.8	11058.7	2087.25	30822.2	30132.2
	SD	105.468	1062.81	876.625	456.455	371.796	317.145
	N	5	9	9	6	4	4
	SEM	47.1669	354.268	292.208	186.347	185.898	158.573
		12 HOUR			24 HOUR
	FIGURE 2H 2T3	Vehicle	1,25(OH)2D2- 500pM	1,25(OH)2D3-500pM	Vehicle	1,25(OH)2D2- 500pM	1,25(OH)2D3-500pM
		1709.08	13345.8	12825.5	1836.1	21833.6	31322.9
		1647.15	13289.6	13030	1789.11	21741.6	30606.4
		1929.7	13064.6	12706.2	1878.38	22134.1	30349.2
		1751.66	12704.7	12583.5	1986.45	22165.5	29913.6
		1778.75	12817.2	12777.8	2033.44	25000
			12712.2	13357.2	3000
			12952.2	13350.4
	Mean	1763.27	12983.8	12947.2	2087.25	22575	30548
	SD	105.468	261.895	308.628	456.455	1368.11	590.425
	N	5	7	7	6	5	4
	SEM	47.1669	98.9869	116.65	186.347	611.838	295.213

## Sheet: Fig 3
Fig 3. Effects of 25(OH)D2 and 25(OH)D3 on hBMSC gene expression.
	FIGURE 3A OPG	Vehicle	25(OH)D2-1000nM	25(OH)D3-1000nM
		0.01418	0.0110485	0.00882003
		0.0150928	0.0094859	0.010202
		0.0147821	0.0111254	0.00978645
	Mean	0.014685	0.0105533	0.00960284
	SD	0.000464081	0.000925172	0.00070906
	N	3	3	3
	SEM	0.000267937	0.000534149	0.000409376
	FIGURE 3B RANKL	Vehicle	25(OH)D2-1000nM	25(OH)D3-1000nM
		5.69478e-05	0.00854916	0.00783962
		0.000135445	0.0087288	0.00632377
		0.000138292	0.00903662	0.00778548
	Mean	0.000110228	0.00877153	0.00731629
	SD	4.61642e-05	0.000246521	0.000859974
	N	3	3	3
	SEM	2.66529e-05	0.000142329	0.000496506
	FIGURE 3C COL1A	Vehicle	25(OH)D2-1000nM	25(OH)D3-1000nM
		3.47	10.29	7.38
		3.19	6.88	6.93
		2.42	7.75	10.8
	Mean	3.02667	8.30667	8.37
	SD	0.543722	1.77184	2.11644
	N	3	3	3
	SEM	0.313918	1.02297	1.22192
	FIGURE 3D OPG	Vehicle	25(OH)D2-1000nM	25(OH)D3-1000nM
		0.0004	0.0169	0.0138
		0.0004	0.015	0.0142
		0.0003	0.0174	0.0148
	Mean	0.000366667	0.0164333	0.0142667
	SD	5.7735e-05	0.00126623	0.000503322
	N	3	3	3
	SEM	3.33333e-05	0.000731057	0.000290593
	FIGURE 3E OCN	Vehicle	25(OH)D2-1000nM	25(OH)D3-1000nM
		0	0.0134	0.01
		0.0001	0.0122	0.0081
		0	0.0132	0.0084
	Mean	3.33333e-05	0.0129333	0.00883333
	SD	5.7735e-05	0.00064291	0.00102144
	N	3	3	3
	SEM	3.33333e-05	0.000371184	0.000589727
	FIGURE 3F VDR	Vehicle	25(OH)D2-1000nM	25(OH)D3-1000nM
		0.00730618	0.0188843	0.0167465
		0.00593446	0.0177423	0.0185813
		0.00416731	0.0190157	0.0179484
	Mean	0.00580265	0.0185474	0.0177587
	SD	0.00157358	0.000700384	0.000932033
	N	3	3	3
	SEM	0.000908508	0.000404367	0.00053811
	FIGURE 3G CYP24A1	Vehicle	25(OH)D2-1000nM	25(OH)D3-1000nM
		0.000226741	0.604299	2.15846
		0.000392052	1.99078	1.31039
		0.000291005	2.30271	2.07053
	Mean	0.000303266	1.6326	1.84646
	SD	8.33348e-05	0.904086	0.466325
	N	3	3	3
	SEM	4.81133e-05	0.521974	0.269233
	FIGURE 3H CYP27B1	Vehicle	25(OH)D2-1000nM	25(OH)D3-1000nM
		0.000137654	0.000373484	0.000452435
		0.000229007	0.000341301	0.000388328
		0.000220541	0.00071159	0.000530632
	Mean	0.000195734	0.000475458	0.000457132
	SD	5.04766e-05	0.000205128	7.12682e-05
	N	3	3	3
	SEM	2.91427e-05	0.000118431	4.11467e-05

## Sheet: Fig 4
Fig 4. Effects of 25(OH)D2 and 25(OH)D3 on 2T3 cell gene expression.
	FIGURE 4A OPG	Vehicle	25(OH)D2-200nM	25(OH)D3-200nM
		0.093869	0.072796	0.132127
		0.091084	0.073983	0.127922
		0.095833	0.074983	0.128922
	Mean	0.0935953	0.0739207	0.129657
	SD	0.0023863	0.00109483	0.00219674
	N	3	3	3
	SEM	0.00137773	0.000632101	0.00126829
	FIGURE 4B RANKL	Vehicle	25(OH)D2-200nM	25(OH)D3-200nM
		0.001077	0.008991	0.007827
		0.00151	0.010223	0.008691
		0.001701	0.009955	0.008781
	Mean	0.00142933	0.009723	0.008433
	SD	0.000319725	0.000647938	0.000526737
	N	3	3	3
	SEM	0.000184594	0.000374087	0.000304112
	FIGURE 4C COL1A	Vehicle	25(OH)D2-200nM	25(OH)D3-200nM
		2.9828	8.75435	8.20593
		2.62079	7.88986	8.14925
		3.15287	8.65335	7.98951
	Mean	2.91882	8.43252	8.1149
	SD	0.271751	0.472662	0.112224
	N	3	3	3
	SEM	0.156896	0.272892	0.0647927
	FIGURE 4D OPN	Vehicle	25(OH)D2-200nM	25(OH)D3-200nM
		0.626911	2.62503	2.10624
		0.654894	2.73461	2.12187
		0.773246	2.82581	2.08397
	Mean	0.685017	2.72848	2.10402
	SD	0.077679	0.100532	0.0190451
	N	3	3	3
	SEM	0.044848	0.0580421	0.0109957
	FIGURE 4E OCN	Vehicle	25(OH)D2-200nM	25(OH)D3-200nM
		0.319673	0.522318	1.00742
		0.28133	0.507331	1.03527
		0.292194	0.532431	1.05555
	Mean	0.297732	0.520693	1.03275
	SD	0.0197624	0.0126286	0.0241651
	N	3	3	3
	SEM	0.0114098	0.00729114	0.0139517
	FIGURE 4F VDR	Vehicle	25(OH)D2-200nM	25(OH)D3-200nM
		0.01273	0.029633	0.048473
		0.012633	0.027079	0.049492
		0.012898	0.028079	0.045227
	Mean	0.0127537	0.0282637	0.0477307
	SD	0.000134076	0.00128698	0.0022273
	N	3	3	3
	SEM	7.74087e-05	0.000743036	0.00128593
	FIGURE 4G CYP24A1	Vehicle	25(OH)D2-200nM	25(OH)D3-200nM
		0.014469	0	1.011
		0.019584	0	1.42019
		0.012162	0	1.121
	Mean	0.015405	0	1.18406
	SD	0.0037985	0	0.21176
	N	3	3	3
	SEM	0.00219306	0	0.122259
	FIGURE 4H CYP27B1	Vehicle	25(OH)D2-200nM	25(OH)D3-200nM
		0.000443	0.002793	0.001958
		0.000461	0.002537	0.001744
		0.000451	0.002793	0.001858
	Mean	0.000451667	0.00270767	0.00185333
	SD	9.0185e-06	0.000147802	0.000107076
	N	3	3	3
	SEM	5.20683e-06	8.53333e-05	6.18205e-05

## Sheet: Fig 5
Fig 5. Effects of 25(OH)D2, 25(OH)D3, 1,25(OH)2D2 and 1,25(OH)2D3 on mineralisation.
	FIGURE 5C hBMSC	Vehicle	25(OH)D2-500nM	25(OH)D3-500nM	25(OH)D2-1000nM	25(OH)D3-1000nM
		100	119.565	118.684	188.609	449.657
		100	68.8372	87.724	160.059	379.524
		100	84.2782	87.9572	91.8434	369.161
		100	115.886	96.48	199.542	449.45
		100	131.534	94.6669	323.952	462.377
		100	125.446	100.366	132.234	423.334
	Mean	100	107.591	97.6463	182.707	422.251
	SD	0	19.3034	11.424	138.654	39.3606
	N	6	6	6	6	6
	SEM	0	7.88057	4.66385	56.6054	16.0689
	FIGURE 5D hBMSC	Vehicle	1,25(OH)2D2-1000pM	1,25(OH)2D3-1000pM	1,25(OH)2D2-10000pM	1,25(OH)2D3-10000pM
		100	140.244	273.992	417.586	531.157
		100	231.182	349.203	411.934	490.828
		100	287.188	319.998	293.3	496.556
		100	253.431	423.084	403.29	542.204
		100	259.364	334.217		348.947
		100	279.823	396.718		501.543
	Mean	100	241.872	349.535	381.528	485.206
	SD	0	53.6208	53.758	59.1116	69.7912
	N	6	6	6	4	6
	SEM	0	21.8906	21.9466	29.5558	28.4921
	FIGURE 5G 2T3	Vehicle	25(OH)D2-100nM	25(OH)D3-100nM	25(OH)D2-200nM	25(OH)D3-200nM	25(OH)D2-500nM	25(OH)D3-500nM
		100	99.4287	113.78	105.487	103.192	57.2986	53.535
		100	101.993	83.6472	114.421	116.693	53.579	45.7351
		100	102.29	87.9716	119.83	116.901	65.0985	45.4889
		100	104.004	99.8306	126.764	125.691	50.2947	28.4534
		100	103.353	100.427	105.386	125.915	48.5062	28.6701
		100	103.353	101.186	129.07		48.5604	28.7785
		100	104.221	99.8306	136.538		48.1268	28.6701
		100	103.245	99.7764			49.7527	28.3992
		100	103.624	100.535			48.3978	28.5617
		100	104.166	101.565			48.3436	28.5617
		100	104.112	100.156			47.91	28.7243
		100	105.467	99.7764			50.2947	28.616
		100	107.256	99.3429			47.0971	28.5617
		100	107.472	97.3918			47.6932	28.5617
		100	105.847	100.373			48.181	30.2418
		100	94.8445	95.4407
		100	95.2239	96.1453
		100	94.3568	95.1155
		100	94.7903	93.7606
		100	93.4896	93.2728
		100	94.8445	94.3025
		100	95.4949	93.2728
		100	96.904	93.869
		100	95.1155	93.3812
		100	94.1942	94.2484
		100	95.9285	94.7361
		100	96.5246	94.6277
	Mean	100	100.057	96.9541	119.643	117.678	50.609	32.6373
	SD	0	4.76251	5.39165	11.9441	9.26648	4.80523	8.27615
	N	27	27	27	7	5	15	15
	SEM	0	0.916545	1.03762	4.51444	4.1441	1.24071	2.13689
	FIGURE 5H 2T3	Vehicle	1,25(OH)2D2- 100pM	1,25(OH)2D3-100pM	1,25(OH)2D2-200pM	1,25(OH)2D3-200pM	1,25(OH)2D2- 500pM	1,25(OH)2D3-500pM
		100	157.55	138.31	132.782	134.625	76.7368	70.7368
		100	157.008	141.996	133.812	134.137	76.8421	70.6316
		100	157.713	137.606	131.156	134.625	79.4737	69.8947
		100	159.014	138.148	130.777	133.704	77.7895	70.2105
		100	156.358	136.305	130.289	133.27	77.4737	70.421
		100	157.062	138.473	130.289	144.489	78.5263	71.4737
		100	156.9	137.985	128.555	135.709	76.7368	69.7895
		100	156.683	140.804	131.102	135.113	77.1579	70.6316
		100	157.171	140.912	131.536	135.33	79.4737	73.6842
		100	158.58	139.069	131.698	134.625	80	69.4737
		100	159.556	141.291	132.024	131.969	74.2105	70.5263
		100	157.984	139.72	131.915	135.655	77.2632	62.5263
		100	142.592	142.971	139.123	137.335	82.7368	62.7368
		100	143.513	141.562	138.69	135.655	81.7895	64.3158
		100	142.375	140.695	136.63	134.408	80.7368	62.5263
		100	142.213	140.695	135.926	137.823	83.3684	62.6316
		100	139.448	142.321	135.817	132.403	81.3684	61.7895
		100	141.671	142.321	134.788	135.275	82.2105	66.421
		100	144.326	142.863	136.739	135.113	77.4737	58.4211
		100	141.887		135.763	135.709	89.1579	62.4211
		100	141.562		134.517	134.3	81.6842	62.4211
		100	141.887		134.3	133.541	82.421	61.3684
		100	142.863		136.413	133.162	80.8421	60.2105
		100	143.405		136.847	136.847	81.6842	59.0526
		100						56.4211
		100						62.3158
		100						61.6842
		100						57.8947
		100						57.2632
		100						56.7368
		100						58.7368
		100						60.6316
		100						60.8421
		100						60.5263
		100						60
		100
	Mean	100	149.972	140.213	133.812	135.201	79.8816	63.9248
	SD	0	7.89993	1.97873	2.88957	2.43248	3.13359	5.09346
	N	36	24	19	24	24	24	35
	SEM	0	1.61257	0.453952	0.589831	0.496528	0.639642	0.860952
